# Supplementary material for: Environmental (e)RNA advances the reliability of eDNA by predicting its age
Source: Sci Rep. 2021 Feb 2;11:2769. doi: 10.1038/s41598-021-82205-4 (PMC7854713; doi:10.1038/s41598-021-82205-4)
Supplement: Supplementary file 1 — Supplementary Information 1. [file 41598_2021_82205_MOESM1_ESM.xlsx]

## Sheet: 18S_DNA
Time	Rep A	Rep B	Rep C
0	26.6267	27.1244	26.015
5	25.9012	26.9709	26.408
12	27.7029	28.1391	26.27
24	25.9544	28.0003	27.133
48	27.3846	29.2552	27.841
72	28.9776	29.3348	28.504
144	34.1846	33.0048	33.205
240	38.0866		37.126
0	24.5332	23.8137	25.9941
5	24.7882	24.2176	26.6139
12	25.3253	23.973	27.0822
24	26.1168	23.2422	27.5768
48	29.2142	23.9946	28.0396
72	28.7578	24.2947	29.1632
144	34.655	31.4157	35.5334
240	34.655	33.1776	39.0894
0	25.3664	24.4495	24.1585
5	26.6543	24.7453	24.1098
12	25.9968	25.6365	25.4271
24	26.8882	26.1198	25.4085
48	28.4548	27.7087	28.9223
72	28.6702	29.9076	29.9634
144	35.0119	31.6361	34.0454
240		36.945
0	23.3005	21.9343	24.2468
5	23.0726	22.1916	25.0816
12	23.6281	22.9851
24	24.0213	23.4238	29.2385
48	25.796	24.8409	32.0691
72	28.0656	27.5873	33.1698
144	32.0143	32.1937	34.1856
240	35.7146		32.2955
0	24.0166	22.2195	25.0758
5	23.9954	22.8376	25.4618
12	24.9776	24.8867	26.0665
24	28.2893	29.5268	27.3462
48			29.6819
72			32.2115
144	35.457
240	36.2816

## Sheet: 18S_cDNA
Time	Rep A	Rep B	Rep C
0	18.8965	18.7188	17.0979
5	18.3895	20.2434	17.637
12	19.3493	20.0067	18.7963
24	19.0574	20.276	19.2848
48	21.291	22.4694	21.3991
72	23.6054	22.7247	23.0839
144	28.7043	28.7682	26.9447
240	27.9023	30.8537	29.4
0	17.2918	16.7099	17.6904
5	17.4944	17.1971	18.4155
12	18.3163	17.8927	19.3381
24	19.6879	18.5826	19.5008
48	24.1002	20.0873	21.0983
72	25.049	21.7752	22.9845
144	30.4764	26.642	28.2813
240	27.4559	30.097	28.78
0	17.5677	16.6891	16.0364
5	19.09	17.0983	17.1262
12	18.6084	17.646	18.4978
24	19.4358	20.1546	19.0921
48	22.0598	22.3537	23.2689
72	23.3682	24.551	24.4402
144	27.0048	28.8916	28.4467
240	28.0027	31.6955	29.85
0	16.2574	13.3475	15.7174
5	17.5457	13.5272	17.5047
12	17.7268	14.205	18.5543
24	19.24	18.8413	20.7574
48	23.5217	21.6423	24.5914
72	26.148	23.8038	26.3594
144	28.5567	28.2459	28.0217
240	31.2342	32.3021	31.77
0	14.9201	15.9767	16.9197
5	18.0368	16.8978	18.4552
12	18.393	18.4938	19.1253
24	21.1997	21.8991	19.8588
48	26.0169	25.1317	25.5746
72	27.641	26.0874	27.3426
144	29.8175	31.2039	29.3593
240	30.178	33.1429	31.66

## Sheet: 16S_DNA
Time	Rep A	Rep B	Rep C
0	28.87	29.216	27.119
5	27.981	29.425	27.545
12	29.702	30.112	27.889
24	27.693	29.721	28.405
48	29.171	31.623	28.966
72	30.144	31.025	29.465
144	34.405	32.359	32.326
240	0	33.144	0
0	26.811	25.688	27.574
5	27.049	27.006	27.966
12	26.636	26.718	27.637
24	27.939	26.714	28.161
48	30.393	27.315	28.513
72	30.78	27.517	29.183
144	35.253	31.673	31.659
240	0	34.285	33.308
0	26.9	26.39	27.09
5	28.14	26.559	26.207
12	29.154	27.255	28.389
24	28.223	27.192	27.832
48	29.212	28.537	29.463
72	29.454	29.601	30.627
144	32.74	32.358	34.684
240	0	0	0
0	26.041	23.816	25.652
5	26.011	24.017	25.939
12	26.523	25.023	26.275
24	27.532	27.387	29.048
48	29.162	28.153	30.632
72	30.396	28.133	31.783
144	35.568	33.062	35.461
240	0	0	0
0	24.476	22.924	27.268
5	26.236	23.417	27.62
12	25.594	25.865	28.219
24	29.557	28.342	29.682
48	31.667	29.474	31.281
72	34.405	32.376	32.121
144	0	32.351	34.503
240	0	0	0

## Sheet: 16S_1_cDNA
Time	Rep A	Rep B	Rep C
0	20.9224	21.6888	18.197
5	20.2018	21.9496	17.972
12	20.3452	21.8879	18.52
24	20.1968	21.9291	18.502
48	21.8512	23.4607	20.569
72	24.21	23.9504	21.959
144	30.7839	27.7146	25.272
240	29.6726	30.3554	28.75
0	18.9115	17.5774	18.904
5	18.7209	17.8257	18.667
12	18.8316	18.2626	19.463
24	19.7227	18.3456	19.228
48	23.0612	19.4394	20.763
72	24.1144	20.4922	22.229
144	30.6342	24.8995	26.403
240	31.5921	28.5497	29.4
0	18.8979	18.6075	17.755
5	19.9702	18.7616	17.644
12	19.3734	18.5979	18.811
24	19.9016	20.1283	18.846
48	21.8322	21.7297	21.854
72	22.8481	22.9872	22.84
144	27.2458	28.0505	26.714
240	32.5593	34.4299	30.88
0	17.8537	16.1958	17.117
5	18.0925	16.2988	17.959
12	18.2688	16.7121	18.879
24	19.1954	19.5952	20.952
48	22.0229	21.4611	24.015
72	24.3699	23.1293	25.702
144	29.9579	28.7555	28.777
240	0	35.8512	34.2
0	16.7403	16.6997	18.617
5	19.33	16.681	19.235
12	19.1933	18.373	19.963
24	22.6616	22.8369	20.182
48	26.952	25.3583	24.118
72	29.4531	27.574	26.507
144	35.6012	32.1237	31.971
240	0	35.4981	34.6

## Sheet: 16S2_DNA
Time	Rep A	Rep B	Rep C
0	27.7245	28.9023	26.652
5	27.7275	28.8187	26.6789
12	30.2407	30.2249	26.7936
24	27.5028	29.4874	26.4863
48	28.6935	30.4485	27.725
72	29.6719	30.7051	28.5453
144	32.5152	33.7769	32.2326
240	0	34.9921	0
0	26.0562	24.967	26.9394
5	26.3567	25.9934	26.9538
12	26.301	26.2595	27.7103
24	27.2391	26.0624	28.0018
48	31.4162	27.3325	27.9103
72	29.4744	27.4858	28.9439
144	0	30.5893	33.3461
240	0	0	0
0	26.3389	27.491	25.9349
5	27.2784	26.0958	25.511
12	28.3463	26.7221	27.2099
24	28.0073	26.666	26.9549
48	29.5193	28.6835	28.5523
72	28.9607	29.4342	30.3311
144	34.5732	32.0977	32.2875
240	0	34.4609	0
0	25.4369	22.7247	24.9624
5	25.4023	23.1115	25.3134
12	25.7009	24.181	25.8548
24	27.3198	26.7937	28.6466
48	28.2353	27.6381	30.2301
72	29.8876	28.5684	34.8794
144	0	34.3	31.7041
240	0	35.8512	34.2
0	24.1221	23.3549	26.5854
5	25.9535	22.7964	26.8663
12	25.6808	25.2936	27.5589
24	28.977	27.5479	30.2479
48	31.5775	29.7404	30.5858
72	33.7674	32.5273	32.5014
144	0	0	38.1157
240	0	0	0

## Sheet: COI_DNA
Time	Rep A	Rep B	Rep C
0	32.6031	34.373	30.2052
5	32.9532	32.2767	30.6332
12	34.4399	33.2585	30.5028
24	32.3984	32.8544	30.7738
48	33.4376	34.2703	31.1797
72	33.949	34.2618	32.1558
144	0	0	34.9034
240	37.8009	39.2185	37.257
0	30.7136	29.9492	30.8469
5	30.8489	31.0004	30.8417
12	30.3771	30.5091	31.1089
24	30.892	31.2245	31.3197
48	34.229	31.6246	31.4966
72	33.8673	32.3737	32.2577
144	0	34.7919	37.7938
240	0	36.8971	0
0	30.6131	28.6866	28.3979
5	31.2941	30.0349	29.0364
12	32.8251	30.3954	30.4813
24	31.6557	30.9714	30.3477
48	33.4221	33.1257	32.066
72	32.836	33.9199	34.0319
144	38.1929	38.1882	36.2432
240	0	0	0
0	29.6949	26.9388	28.9095
5	29.7241	27.1919	30.0713
12	29.587	28.3734	30.3526
24	30.7267	31.2034	32.7447
48	32.8791	31.4732	34.3293
72	34.0157	32.1696	35.9995
144	0	0	35.5135
240	0	0	0
0	28.9372	27.8399	29.7049
5	30.2543	29.2311	30.47
12	31.425	31.7303	30.9633
24	33.8217	33.4408	33.0817
48	36.25	36.306	33.48
72	0	38.0339	36.906
144	0	0	0
240	0	0	39.8799

## Sheet: COI_cDNA
Time	Rep A	Rep B	Rep C
0	28.9122	29.7028	26.0436
5	28.2783	30.2532	26.0683
12	28.7541	30.0529	26.9674
24	28.1598	30.0571	26.9881
48	30.0395	31.6842	29.396
72	32.6905	32.1554	30.6964
144	39.4714	0	35.1017
240	0	0	0
0	26.0428	25.2305	27.1843
5	26.0885	26.0009	27.0976
12	26.5505	26.0983	27.6477
24	27.7104	26.563	27.6646
48	31.3648	27.566	29.4759
72	33.0186	28.7413	30.8536
144	39.4526	34.8084	35.4864
240	0	36.644	37.501
0	26.9536	26.0551	25.5845
5	27.9894	26.6376	25.5891
12	27.8541	26.3975	26.9657
24	28.1143	28.6615	27.2606
48	30.5244	30.3344	30.5193
72	31.5474	31.1919	31.398
144	36.035	0	35.1399
240	0	0	0
0	25.6003	23.9184	25.9777
5	26.1939	24.1465	27.043
12	26.5811	24.9732	27.7563
24	27.8457	28.771	29.3993
48	31.0035	30.2673	32.2531
72	33.3476	32.2741	34.0447
144	39.6428	0	0
240	0	0	0
0	26.5742	27.3506	26.5658
5	27.5068	27.6014	27.6609
12	27.9144	28.979	28.3108
24	31.257	32.5063	28.6789
48	35.5567	34.9903	32.7555
72	39.3564	37.6825	36.6125
144	0	0	0
240	0	0	0

## Sheet: H2B_1_DNA
Time	Rep A	Rep B	Rep C
0	26.2629	27.305	26.098
5	25.8631	26.8557	25.98
12	26.9544	27.3147	26.172
24	25.688	27.1054	26.961
48	27.079	28.7317	27.284
72	27.9553	28.7985	27.947
144	32.8592	32.9227	31.651
240	34.4858	35.5363	0
0	24.0865	24.0743	25.7658
5	24.6522	24.6214	26.2595
12	24.7817	24.03	26.4418
24	25.7984	23.713	27.1711
48	28.6226	23.9925	27.456
72	28.2475	24.396	29.285
144	33.6863	30.0097	34.6355
240	33.0992	32.8421	35.2943
0	24.9666	24.5	24.1054
5	26.5632	24.7125	24.1252
12	26.5428	25.3962	25.1038
24	26.8703	25.6577	25.509
48	28.0162	27.0631	28.6441
72	28.154	29.155	29.3918
144	34.2592	32.3501	32.9611
240	36.0388	39.5007	0
0	23.2261	22.0352	23.7583
5	23.1051	22.126	24.465
12	23.5754	22.9773	25.0049
24	23.7644	23.8721	28.5688
48	25.3373	25.0343	31.5494
72	27.3098	27.0461	32.499
144	29.9637	31.4237	32.7895
240	32.6877	34.0268	32.2351
0	23.4645	24	24.7121
5	23.9709	22.2184	25.1802
12	24.6253	24.6403	25.5184
24	27.666	29.3543	26.8026
48	30.2358	30.307	29.0748
72	32.4014	32.7673	31.154
144	36.9857	33.6312	36.9729
240	36.9023	0	36.0684

## Sheet: H2B_2_DNA
Time	Rep A	Rep B	Rep C
0	26.6267	27.1244	26.015
5	25.9012	26.9709	26.408
12	27.7029	28.1391	26.27
24	25.9544	28.0003	27.133
48	27.3846	29.2552	27.841
72	28.9776	29.3348	28.504
144	34.1846	33.0048	33.205
240	38.0866	0	37.126
0	24.5332	23.8137	25.9941
5	24.7882	24.2176	26.6139
12	25.3253	23.973	27.0822
24	26.1168	23.2422	27.5768
48	29.2142	23.9946	28.0396
72	28.7578	24.2947	29.1632
144	34.655	31.4157	35.5334
240	34.655	33.1776	39.0894
0	25.3664	24.4495	24.1585
5	26.6543	24.7453	24.1098
12	25.9968	25.6365	25.4271
24	26.8882	26.1198	25.4085
48	28.4548	27.7087	28.9223
72	28.6702	29.9076	29.9634
144	35.0119	31.6361	34.0454
240	0	36.945	0
0	23.3005	21.9343	24.2468
5	23.0726	22.1916	25.0816
12	23.6281	22.9851	0
24	24.0213	23.4238	29.2385
48	25.796	24.8409	32.0691
72	28.0656	27.5873	33.1698
144	32.0143	32.1937	34.1856
240	35.7146	0	32.2955
0	24.0166	22.2195	25.0758
5	23.9954	22.8376	25.4618
12	24.9776	24.8867	26.0665
24	28.2893	29.5268	27.3462
48	0	0	29.6819
72	0	0	32.2115
144	35.457	0	0
240	36.2816	0	0

## Sheet: H2B_2_cDNA
Time	Rep A	Rep B	Rep C
0	36.7121	36.9067	31.9187
5	35.2877	0	34.9919
12	36.7189	37.8964	33.7557
24	37.661	0	34.6146
48	0	0	0
72	0	38.2424	37.3073
144	0	0	36.9256
240	0	0	0
0	38.3078	32.6583	32.4106
5	36.6536	33.4181	33.3813
12	35.8805	33.6305	34.1144
24	0	35.2042	35.8871
48	0	38.2312	34.4286
72	38.9316	0	0
144	0	0	36.3775
240	0	0	0
0	36.1111	33.0727	30.1116
5	36.9711	33.6406	30.4859
12	35.1997	33.936	31.6159
24	38.4535	39.9767	36.1807
48	0	0	34.638
72	0	0	38.9274
144	0	0	0
240	0	0	0
0	32.9131	27.2656	26.4348
5	34.0777	27.9781	30.5817
12	35.0553	28.485	32.9045
24	38.0023	34.4313	34.0889
48	0	0	35.7899
72	0	0	0
144	0	0	36.5095
240	0	0	0
0	31.0933	33.6226	30.6927
5	35.3256	34.6377	32.6585
12	34.8243	36.5322	33.3373
24	0	0	33.0994
48	0	0	0
72	0	0	0
144	0	0	0
240	0	0	0
